# Supplementary material for: Identification and validation of senescence-related genes in polycystic ovary syndrome
Source: J Ovarian Res. 2024 Jan 6;17:7. doi: 10.1186/s13048-023-01338-4 (PMC10770899; doi:10.1186/s13048-023-01338-4)
Supplement: Supplementary file 3 — Additional file 3: Table S3. Gene lists of the WGCNA key modules and SVM-RFE algorithm. [file 13048_2023_1338_MOESM3_ESM.xlsx]

## Sheet: Sheet1
SVM-RFE	Magenta	Purple
VEGFC	LINC00643	PWRN1
CXCR2	ARC	PTPRC
PECAM1	SOX18	FCAR
SMC5	UBE3D	SORL1
DDIT3	UTS2	ARG1
HMGB1	MAPK4	S100A12
NBN	KCNIP2	P2RY13
EFEMP1	SFTA2	MGAM
HAUS4	CCDC81	STEAP4
SYK	OR8B8	VNN2
ID4	ZFP57	CXCR2
PLAUR	RRN3P1	CTSS
ARRDC4	OR12D3	RNF144B
DDX58	MLLT1	IL18RAP
LYZ	ZC2HC1A	C16orf54
NINJ1	TEX12	CREB5
HMGA1	CECR7	HCAR3
LMNB1	DNAJB7	CYP4F3
IQGAP2	ZNF221	TMEM154
EIF5A2	METTL21C	CLEC4A
SELPLG	NPPB	ANXA3
TXNIP	KCNV2	LILRA3
RNF213	PPP1R12B	MME
MAP4K1	PTH	MCTP2
ANXA3	IFNK	GCA
	KIF1A	KCNJ2
	FAM216B	LRRK2
	GBX2	TMEM71
	NOL4	GLT1D1
	USP25	LMNB1
	AAMDC	GAPT
	RDH10	CSF2RB
	TMEFF2	TLR1
	KRT77	PTGDR
	AGTR2	DDX52
	TMED6	AQP9
	PDE3A	TNFSF14
	EQTN	P2RY14
	NODAL	IGSF6
	RIPK4	PELI1
	EFHC2	LYN
	AMER1	MNDA
	TTLL2	CASP5
	FAM153B	GIMAP7
	CDC42BPB	BCL2A1
	OTUD7A	IQGAP2
	SCGB2B2	RAB11FIP1
	NID1	LRG1
	DTHD1	EVI2B
	TMEM171	CITED1
	SEMG2	OSBPL8
	ULK4	VNN1
	CAPN6	C1orf53
	TTC39A	FLI1
	ZNF736	KRT23
	OR1A1	CYTIP
	DLGAP1	PROK2
	DPY19L2	HAL
	TSGA10	FRAT2
	OR2L13	CASP1
	CHL1-AS1	SNORD89
	HOXB1	IL1RAP
	KLK6	MOB3B
	KCNK2	BNIP3
	NR2E1	APBB1IP
	KCNQ2	PTGES
	GRHL3	LBH
	HCAR1	UBASH3B
	ABCA4	CXCR1
	ONECUT2	SIRPB1
	ART4	KCNJ15
	BMP8B	HEY1
	TSSK1B	CKB
	ZNF292	SELL
	CCP110	MYH11
	LY6K	TOP2A
	LOC100507443	RGS18
	SKA1	SLPI
	VTCN1	DOCK8
	TSPY26P	CMTM2
	CCDC7	DUSP18
	SFTA1P	WIPF1
	CDKN2B-AS1	ECH1
	ELFN2	YPEL3
	HM13	ABHD3
	MRGPRF	LPCAT2
	TAC1	FBXL13
	LOC100505978	ANP32A-IT1
	LINC00334	ACTN1
	LOC339666
	SYT12
	TRAF3IP2-AS1
	PSEN1
	LINC00189
