# Supplementary material for: Identification and validation of senescence-related genes in polycystic ovary syndrome
Source: J Ovarian Res. 2024 Jan 6;17:7. doi: 10.1186/s13048-023-01338-4 (PMC10770899; doi:10.1186/s13048-023-01338-4)
Supplement: Supplementary file 5 — Additional file 5: Table S5. The pathway information for CXCR2 and LMNB1. [file 13048_2023_1338_MOESM5_ESM.xlsx]

## Sheet: Sheet1
go_id	go_name	PC	DWPC	n_genes
"GO:0045236"	"CXCR chemokine receptor binding"	7	0.124152	17
"GO:0008009"	"chemokine activity"	7	0.0826599	47
"GO:0042379"	"chemokine receptor binding"	7	0.0765216	57
"PC7_2543"	"Chemokine receptors bind chemokines"	8	0.074854	56
"GO:0005521"	"lamin binding"	3	0.0376908	16
"GO:0070098"	"chemokine-mediated signaling pathway"	8	0.0371729	72
"GO:0031683"	"G-protein beta/gamma-subunit complex binding"	4	0.0327192	21
"PC7_4638"	"IL8- and CXCR1-mediated signaling events"	8	0.0326479	28
"GO:0002690"	"positive regulation of leukocyte chemotaxis"	7	0.0311813	81
"WP2447_r84415"	"Amyotrophic lateral sclerosis (ALS)"	3	0.0300166	38
"GO:0005834"	"heterotrimeric G-protein complex"	5	0.0298823	32
"GO:0090023"	"positive regulation of neutrophil chemotaxis"	4	0.0291919	25
"GO:0002688"	"regulation of leukocyte chemotaxis"	7	0.0290121	97
"GO:0071624"	"positive regulation of granulocyte chemotaxis"	4	0.0278982	28
